# Supplementary material for: Mortality, Temporary Sterilization, and Maternal Effects of Sublethal Heat in Bed Bugs
Source: PLoS One. 2015 May 21;10(5):e0127555. doi: 10.1371/journal.pone.0127555 (PMC4440821; doi:10.1371/journal.pone.0127555)
Supplement: S1 Dataset — Mortality, temporary sterilization, and maternal effects of sublethal heat in bed bugs. (XLSX) [file pone.0127555.s001.xlsx]

## Sheet: Heat tolerance screening
Treatment	Sex	Time to death	Censor	Humidity	Temp
22RH100	Female	10	1		22
22RH100	Female	10	1		22
22RH100	Female	10	1		22
22RH100	Female	10	1		22
22RH100	Female	10	1		22
22RH100	Female	10	1		22
22RH100	Female	10	1		22
22RH100	Female	10	1		22
22RH100	Female	10	1		22
22RH100	Female	10	1		22
22RH100	Female	10	1		22
22RH100	Female	10	1		22
22RH100	Female	10	1		22
22RH100	Female	10	1		22
22RH100	Female	10	1		22
22RH100	Male	10	1		22
22RH100	Male	10	1		22
22RH100	Male	10	1		22
22RH100	Male	10	1		22
22RH100	Male	10	1		22
22RH100	Male	10	1		22
22RH100	Male	10	1		22
22RH100	Male	10	1		22
22RH100	Male	10	1		22
22RH100	Male	10	1		22
22RH100	Male	10	1		22
22RH100	Male	10	1		22
22RH100	Male	10	1		22
22RH100	Male	10	1		22
22RH100	Male	10	1		22
34RH60	Female	10	1	60	34
34RH60	Female	10	1	60	34
34RH60	Female	10	1	60	34
34RH60	Female	10	1	60	34
34RH60	Female	10	1	60	34
34RH60	Female	10	1	60	34
34RH60	Female	10	1	60	34
34RH60	Female	10	1	60	34
34RH60	Female	10	1	60	34
34RH60	Female	10	1	60	34
34RH60	Female	10	1	60	34
34RH60	Female	10	1	60	34
34RH60	Female	10	1	60	34
34RH60	Female	10	1	60	34
34RH60	Female	10	1	60	34
34RH60	Male	10	1	60	34
34RH60	Male	10	1	60	34
34RH60	Male	10	1	60	34
34RH60	Male	10	1	60	34
34RH60	Male	10	1	60	34
34RH60	Male	10	1	60	34
34RH60	Male	10	1	60	34
34RH60	Male	10	1	60	34
34RH60	Male	10	1	60	34
34RH60	Male	10	1	60	34
34RH60	Male	10	1	60	34
34RH60	Male	10	1	60	34
34RH60	Male	10	1	60	34
34RH60	Male	10	1	60	34
34RH60	Male	10	1	60	34
34RH5	Female	10	1	5	34
34RH5	Female	10	1	5	34
34RH5	Female	10	1	5	34
34RH5	Female	10	1	5	34
34RH5	Female	10	1	5	34
34RH5	Female	10	1	5	34
34RH5	Female	10	1	5	34
34RH5	Female	10	1	5	34
34RH5	Female	10	1	5	34
34RH5	Female	10	1	5	34
34RH5	Female	10	1	5	34
34RH5	Female	10	1	5	34
34RH5	Female	10	1	5	34
34RH5	Female	10	1	5	34
34RH5	Female	10	1	5	34
34RH5	Male	10	1	5	34
34RH5	Male	10	1	5	34
34RH5	Male	10	1	5	34
34RH5	Male	10	1	5	34
34RH5	Male	10	1	5	34
34RH5	Male	10	1	5	34
34RH5	Male	10	1	5	34
34RH5	Male	10	1	5	34
34RH5	Male	10	1	5	34
34RH5	Male	10	1	5	34
34RH5	Male	10	1	5	34
34RH5	Male	10	1	5	34
34RH5	Male	10	1	5	34
34RH5	Male	10	1	5	34
34RH5	Male	10	1	5	34
35.5RH60	Female	6	0	60	35.5
35.5RH60	Female	6	0	60	35.5
35.5RH60	Female	7	0	60	35.5
35.5RH60	Female	10	1	60	35.5
35.5RH60	Female	10	1	60	35.5
35.5RH60	Female	10	1	60	35.5
35.5RH60	Female	10	1	60	35.5
35.5RH60	Female	10	1	60	35.5
35.5RH60	Female	10	1	60	35.5
35.5RH60	Female	10	1	60	35.5
35.5RH60	Female	10	1	60	35.5
35.5RH60	Female	10	1	60	35.5
35.5RH60	Female	10	1	60	35.5
35.5RH60	Female	10	1	60	35.5
35.5RH60	Female	10	1	60	35.5
35.5RH60	Male	9	0	60	35.5
35.5RH60	Male	10	1	60	35.5
35.5RH60	Male	10	1	60	35.5
35.5RH60	Male	10	1	60	35.5
35.5RH60	Male	10	1	60	35.5
35.5RH60	Male	10	1	60	35.5
35.5RH60	Male	10	1	60	35.5
35.5RH60	Male	10	1	60	35.5
35.5RH60	Male	10	1	60	35.5
35.5RH60	Male	10	1	60	35.5
35.5RH60	Male	10	1	60	35.5
35.5RH60	Male	10	1	60	35.5
35.5RH60	Male	10	1	60	35.5
35.5RH60	Male	10	1	60	35.5
35.5RH60	Male	10	1	60	35.5
35.5RH05	Female	8	0	5	35.5
35.5RH05	Female	10	1	5	35.5
35.5RH05	Female	10	1	5	35.5
35.5RH05	Female	10	1	5	35.5
35.5RH05	Female	10	1	5	35.5
35.5RH05	Female	10	1	5	35.5
35.5RH05	Female	10	1	5	35.5
35.5RH05	Female	10	1	5	35.5
35.5RH05	Female	10	1	5	35.5
35.5RH05	Female	10	1	5	35.5
35.5RH05	Female	10	1	5	35.5
35.5RH05	Female	10	1	5	35.5
35.5RH05	Female	10	1	5	35.5
35.5RH05	Female	10	1	5	35.5
35.5RH05	Female	10	1	5	35.5
35.5RH05	Male	9	0	5	35.5
35.5RH05	Male	10	1	5	35.5
35.5RH05	Male	10	1	5	35.5
35.5RH05	Male	10	1	5	35.5
35.5RH05	Male	10	1	5	35.5
35.5RH05	Male	10	1	5	35.5
35.5RH05	Male	10	1	5	35.5
35.5RH05	Male	10	1	5	35.5
35.5RH05	Male	10	1	5	35.5
35.5RH05	Male	10	1	5	35.5
35.5RH05	Male	10	1	5	35.5
35.5RH05	Male	10	1	5	35.5
35.5RH05	Male	10	1	5	35.5
35.5RH05	Male	10	1	5	35.5
35.5RH05	Male	10	1	5	35.5
37RH60	Female	6	0	60	37
37RH60	Female	9	0	60	37
37RH60	Female	9	0	60	37
37RH60	Female	9	0	60	37
37RH60	Female	10	1	60	37
37RH60	Female	10	1	60	37
37RH60	Female	10	1	60	37
37RH60	Female	10	1	60	37
37RH60	Female	10	1	60	37
37RH60	Female	10	1	60	37
37RH60	Female	10	1	60	37
37RH60	Female	10	1	60	37
37RH60	Female	10	1	60	37
37RH60	Female	10	1	60	37
37RH60	Female	10	1	60	37
37RH60	Male	4	0	60	37
37RH60	Male	7	0	60	37
37RH60	Male	8	0	60	37
37RH60	Male	8	0	60	37
37RH60	Male	10	1	60	37
37RH60	Male	10	1	60	37
37RH60	Male	10	1	60	37
37RH60	Male	10	1	60	37
37RH60	Male	10	1	60	37
37RH60	Male	10	1	60	37
37RH60	Male	10	1	60	37
37RH60	Male	10	1	60	37
37RH60	Male	10	1	60	37
37RH60	Male	10	1	60	37
37RH60	Male	10	1	60	37
37RH05	Female	5	0	5	37
37RH05	Female	5	0	5	37
37RH05	Female	5	0	5	37
37RH05	Female	7	0	5	37
37RH05	Female	8	0	5	37
37RH05	Female	8	0	5	37
37RH05	Female	8	0	5	37
37RH05	Female	10	1	5	37
37RH05	Female	10	1	5	37
37RH05	Female	10	1	5	37
37RH05	Female	10	1	5	37
37RH05	Female	10	1	5	37
37RH05	Female	10	1	5	37
37RH05	Female	10	1	5	37
37RH05	Female	10	1	5	37
37RH05	Male	5	0	5	37
37RH05	Male	6	0	5	37
37RH05	Male	8	0	5	37
37RH05	Male	8	0	5	37
37RH05	Male	8	0	5	37
37RH05	Male	9	0	5	37
37RH05	Male	9	0	5	37
37RH05	Male	10	1	5	37
37RH05	Male	10	1	5	37
37RH05	Male	10	1	5	37
37RH05	Male	10	1	5	37
37RH05	Male	10	1	5	37
37RH05	Male	10	1	5	37
37RH05	Male	10	1	5	37
37RH05	Male	10	1	5	37
38.5RH60	Female	2	0	60	38.5
38.5RH60	Female	2	0	60	38.5
38.5RH60	Female	2	0	60	38.5
38.5RH60	Female	2	0	60	38.5
38.5RH60	Female	3	0	60	38.5
38.5RH60	Female	4	0	60	38.5
38.5RH60	Female	5	0	60	38.5
38.5RH60	Female	5	0	60	38.5
38.5RH60	Female	6	0	60	38.5
38.5RH60	Female	6	0	60	38.5
38.5RH60	Female	6	0	60	38.5
38.5RH60	Female	7	0	60	38.5
38.5RH60	Female	7	0	60	38.5
38.5RH60	Female	7	0	60	38.5
38.5RH60	Female	7	0	60	38.5
38.5RH60	Male	3	0	60	38.5
38.5RH60	Male	3	0	60	38.5
38.5RH60	Male	3	0	60	38.5
38.5RH60	Male	3	0	60	38.5
38.5RH60	Male	5	0	60	38.5
38.5RH60	Male	5	0	60	38.5
38.5RH60	Male	5	0	60	38.5
38.5RH60	Male	5	0	60	38.5
38.5RH60	Male	6	0	60	38.5
38.5RH60	Male	6	0	60	38.5
38.5RH60	Male	6	0	60	38.5
38.5RH60	Male	6	0	60	38.5
38.5RH60	Male	7	0	60	38.5
38.5RH60	Male	7	0	60	38.5
38.5RH60	Male	9	0	60	38.5
38.5RH05	Female	3	0	5	38.5
38.5RH05	Female	3	0	5	38.5
38.5RH05	Female	5	0	5	38.5
38.5RH05	Female	5	0	5	38.5
38.5RH05	Female	6	0	5	38.5
38.5RH05	Female	6	0	5	38.5
38.5RH05	Female	6	0	5	38.5
38.5RH05	Female	6	0	5	38.5
38.5RH05	Female	7	0	5	38.5
38.5RH05	Female	7	0	5	38.5
38.5RH05	Female	7	0	5	38.5
38.5RH05	Female	7	0	5	38.5
38.5RH05	Female	7	0	5	38.5
38.5RH05	Female	7	0	5	38.5
38.5RH05	Female	9	0	5	38.5
38.5RH05	Male	3	0	5	38.5
38.5RH05	Male	4	0	5	38.5
38.5RH05	Male	4	0	5	38.5
38.5RH05	Male	5	0	5	38.5
38.5RH05	Male	6	0	5	38.5
38.5RH05	Male	6	0	5	38.5
38.5RH05	Male	7	0	5	38.5
38.5RH05	Male	8	0	5	38.5
38.5RH05	Male	8	0	5	38.5
38.5RH05	Male	8	0	5	38.5
38.5RH05	Male	8	0	5	38.5
38.5RH05	Male	8	0	5	38.5
38.5RH05	Male	8	0	5	38.5
38.5RH05	Male	9	0	5	38.5
38.5RH05	Male	9	0	5	38.5
40.0RH60	Female	1	0	60	40
40.0RH60	Female	1	0	60	40
40.0RH60	Female	1	0	60	40
40.0RH60	Female	1	0	60	40
40.0RH60	Female	1	0	60	40
40.0RH60	Female	1	0	60	40
40.0RH60	Female	1	0	60	40
40.0RH60	Female	1	0	60	40
40.0RH60	Female	1	0	60	40
40.0RH60	Female	1	0	60	40
40.0RH60	Female	1	0	60	40
40.0RH60	Female	1	0	60	40
40.0RH60	Female	1	0	60	40
40.0RH60	Female	1	0	60	40
40.0RH60	Female	1	0	60	40
40.0RH60	Male	1	0	60	40
40.0RH60	Male	1	0	60	40
40.0RH60	Male	1	0	60	40
40.0RH60	Male	1	0	60	40
40.0RH60	Male	1	0	60	40
40.0RH60	Male	1	0	60	40
40.0RH60	Male	1	0	60	40
40.0RH60	Male	1	0	60	40
40.0RH60	Male	1	0	60	40
40.0RH60	Male	1	0	60	40
40.0RH60	Male	1	0	60	40
40.0RH60	Male	1	0	60	40
40.0RH60	Male	1	0	60	40
40.0RH60	Male	1	0	60	40
40.0RH60	Male	2	0	60	40
40.0RH05	Female	1	0	5	40
40.0RH05	Female	1	0	5	40
40.0RH05	Female	1	0	5	40
40.0RH05	Female	1	0	5	40
40.0RH05	Female	1	0	5	40
40.0RH05	Female	1	0	5	40
40.0RH05	Female	1	0	5	40
40.0RH05	Female	1	0	5	40
40.0RH05	Female	2	0	5	40
40.0RH05	Female	2	0	5	40
40.0RH05	Female	2	0	5	40
40.0RH05	Female	2	0	5	40
40.0RH05	Female	2	0	5	40
40.0RH05	Female	2	0	5	40
40.0RH05	Female	2	0	5	40
40.0RH05	Male	1	0	5	40
40.0RH05	Male	1	0	5	40
40.0RH05	Male	1	0	5	40
40.0RH05	Male	1	0	5	40
40.0RH05	Male	1	0	5	40
40.0RH05	Male	1	0	5	40
40.0RH05	Male	1	0	5	40
40.0RH05	Male	1	0	5	40
40.0RH05	Male	1	0	5	40
40.0RH05	Male	1	0	5	40
40.0RH05	Male	1	0	5	40
40.0RH05	Male	2	0	5	40
40.0RH05	Male	2	0	5	40
40.0RH05	Male	2	0	5	40
40.0RH05	Male	2	0	5	40

## Sheet: Fig1
Time (days)	Control	34.0 C	35.5 C	37.0 C	38.5 C	40.0 C
0.125	1	1	1	1	1	1
0.25	1	1	1	1	1	1
0.375	1	1	1	1	1	0.983333
0.5	1	1	1	1	1	0.4833
1	1	1	1	1	1	0.2
2	1	1	1	1	0.933333	0
3	1	1	1	1	0.8	0
4	1	1	1	0.983333	0.75	0
5	1	1	1	0.916667	0.6	0
6	1	1	0.966667	0.883333	0.383333	0
7	1	1	0.95	0.85	0.166667	0
8	1	1	0.933333	0.716667	0.0666667	0
9	1	1	0.9	0.633333	0	0

## Sheet: Tab1
Temperature	Treatment					Day 10-23					Day 24-37					Day 38-51					Total
	% hatched	total		per female		% hatched	total		per female		% hatched	total		per female		% hatched	total		per female		% hatched	total
		nymph	egg	nymph	egg		nymph	egg	nymph	egg		nymph	egg	nymph	egg		nymph	egg	nymph	egg		nymph	egg
Control*	98.4	60	61	4	4.06667	99.2	123	124	8.2	8.26667	93.3	14	15	0.933333	1	0	0	0	0	0	98.5	197	200
34.0 C	54.4	61	112	2.03333	3.73333	43.1	112	260	3.73333	8.66667	73.5	25	34	0.833333	1.13333	0	0	0	0	0	48.5	198	406
35.5 C	0.5	1	184	0.0333333	6.13333	19.8	49	248	1.75	8.85714	81.8	36	44	1.33333	1.62963	0	0	0	0	0	18.1	86	476
37.0 C	0	0	35	0	1.16667	6.7	1	15	0.0526316	0.789474	0	0	24	0	1.26316	0	0	4	0	0.210526	1.5	1	68
38.5 C	0	0	2	0	0.0666667	-	-	-	-	-	-	-	-	-	-	-	-	-	-	-	0	0	2
40.0 C	0	0	1	0	0.0333333	-	-	-	-	-	-	-	-	-	-	-	-	-	-	-	0	0	1

## Sheet: Fig2,Tab2
Box		Control,1week	Control,2week	Control,3week	Control,4week	Control,5week	Control,6week	Control,7week	Control,8week		37.0,1day,1week	37.0,1day,2week	37.0,1day,3week	37.0,1day,4week	37.0,1day,5week	37.0,1day,6week	37.0,1day,7week	37.0,1day,8week		38.5,1day,1week	38.5,1day,2week	38.5,1day,3week	38.5,1day,4week	38.5,1day,5week	38.5,1day,6week	38.5,1day,7week	38.5,1day,8week	35.5,3day,8week		37.0,3day,1week	37.0,3day,2week	37.0,3day,3week	37.0,3day,4week	37.0,3day,5week	37.0,3day,6week	37.0,3day,7week	37.0,3day,8week		38.5,3day,1week	38.5,3day,2week	38.5,3day,3week	38.5,3day,4week	38.5,3day,5week	38.5,3day,6week	38.5,3day,7week	38.5,3day,8week		35.5,6day,1week	35.5,6day,2week
1		0.666667	0.9375	1	1	0.823529	1	1	1		0.928571	0.866667	0.818182	0.933333	1	1	1	1		0.928571	0.666667	0.846154	0.9	1	1	1	1	0.965517		0.5	0.444444	0.875	1	1	0.96875	1	1		0.111111	0.0769231	0.666667	0.909091	1	1	1	0.9375		0.75	0.875
2		0.6875	0.75	0.923077	0.9	1	0.888889	1	1		0.75	0.5625	0.818182	0.842105	0.909091	0.875	0.916667	0.954545		0.764706	0.888889	0.75	0.9	0.928571	1	1	1	0.961538		0.357143	0.529412	1	0.9	1	0.923077	1	1		0.25	0	0	0.533333	1	0.8	1	0.909091		0.833333	0.642857
3		0.529412	0.764706	1	0.904762	0.888889	x	x	x		1	1	0.333333	1	0.75	1	1	0.9375		1	1	0.444444	0.583333	1	1	0.818182	0.866667	0.956522		0.526316	0.142857	1	0.75	1	0.956522	1	0.962963		1	0.5	0	0.538462	1	1	1	1		0.166667	0.571429
4		0.9375	0.736842	0.833333	0.863636	0.785714	1	0.875	0.777778		0.818182	0.923077	0.933333	1	0.923077	0.75	1	1		0.961538	1	0.809524	0.952381	1	1	0.941176	1	1		0.352941	0.5625	0.5	1	1	1	1	0.909091		0.818182	0.636364	0.625	0.857143	1	1	0.875	1		0.75	0.4375
5		0.9375	1	1	1	1	1	1	0.954545		0.923077	0.846154	0.461538	0.909091	1	1	0.909091	0.96		0.470588	0.266667	0.545455	0.428571	0.75	0.9	0.833333	0.928571	1		0.176471	0.857143	1	0.941176	1	1	0.909091	0.909091		0.6	0.25	0	0.222222	1	1	1	0.818182		0.769231	0.678571
6		0.846154	1	1	1	0.866667	1	0.833333	1		1	1	0.846154	0.888889	1	0.923077	1	1		0.545455	0.625	0.833333	1	1	1	1	1	1		0.25	0.8	0.6	0.952381	0.941176	1	1	0.933333		0.555556	0.25	0	0.592593	0.818182	0.75	0.75	0.818182		0.909091	0.631579
7		0.588235	0.923077	1	1	0.888889	1	0.857143	1		0.833333	0.888889	0.8	1	0.916667	1	1	1		0.95	1	0.705882	0.913043	0.904762	1	0.6875	0.961538	0.9375		0	0	0.636364	0.875	1	1	0.833333	1		0.714286	0.473684	0	0.789474	0.818182	0.75	1	0.789474		0.6	0.652174
8		0.666667	1	1	1	1	1	1	1		1	1	1	1	1	1	1	0.958333		0.882353	0.8	0.333333	1	1	1	0.923077	0.9375	0.842105		0.4	0.444444	1	1	1	1	1	1		0	1	0.777778	0.666667	1	1	1	1		0.75	0.793103
9		0.826087	1	1	1	1	1	0.857143	1		0.857143	0.789474	0.684211	0.52381	0.588235	0.571429	0.769231	0.727273		0.96	0.923077	0.769231	1	1	1	0.857143	0.964286	0.909091		0.272727	0.25	1	1	1	0.95	1	1											0.75	0.642857
10		1	1	1	0.964286	1	1	0.875	1		1	1	0.933333	0.928571	0.954545	1	1	1		0.653846	0.357143	0.65	0.875	0.9375	0.944444	0.888889	0.962963	1		0.4	0.2	1	0.75	0.666667	0.761905	0.857143	0.95											0.666667	0.666667
[truncated: 22 more columns]

## Sheet: Fig3
Day-degrees above 28C	Weeks of sterilization
9	1
10.5	1
22.5	1
27	3
31.5	5
45	5
54	5
63	6

## Sheet: Fig4
Box		Control,9d	Control, 23d	Control, 37d	Control,51d		35.5,3d,9d	35.5,3d,23d	35.5,3,37d	35.5,3d,51d		35.5,6d,9d	35.5,6d, 23d	35.5,6d, 37d	35.5,6d,51d		37.0,1d,9d	37.0,1d, 23d	37.0,1d, 37d	37.0,1d,51d		37.0,3d,9d	37.0,3d, 23d	37.0,3d, 37d	37.0,3d,51d		37.0,6d,9d	37.0,6d, 23d	37.0,6d, 37d	37.0,6d,51d		38.5,1d,9d	38.5,1d, 23d	38.5,1d, 37d	38.5,1d,51d		38.5,3d,9d	38.5,3d, 23d	38.5,3d, 37d	38.5,3d,51d		38.5,6d,9d	38.5,6d, 23d	38.5,6d, 37d	38.5,6d,51d
1		1	1	1	1		1	1	1	1		1	1	1	1		1	0.833	0.833	0.833		1	1	1	1		1	1	1	1		1	1	1	1		0.333	0.333	0.833	1		0	0.167	0.667	0.667
2		1	1	1	1		1	0.833	1	1		1	1	1	1		1	1	1	1		1	0.833	1	1		1	1	1	1		1	1	1	1		0.667	1	0.833	1		0	0.167	0.333	0.333
3		1	1	0.833			1	0.833	1	1		1	1	1	1		1	1	1	1		1	1	1	1		0.833	1	0.833	1		0.667	1	1	1		0.5	0.833	0.333	0.833		0.167	0.333	0.667	1
4		1	1	1	1		1	1	1	1		1	1	1	1		1	1	1	1		1	0.833	1	1		1	1	0.833	1		1	1	1	1		0.5	0.5	0.667	1		0	0.667	0.833	0.667
5		1	1	1	1		0.833	1	1	1		1	1	1	1		1	1	1	1		1	1	1	1		0.833	0.833	1	1		1	1	1	1		0.167	0.5	0.5	0.833		0.333	0.833	0.333	1
6		1	1	1	1		1	1	1	1		0.833	1	1	1		1	1	1	1		1	1	1	1		0.833	1	1	1		1	1	1	1		0.5	0.667	0.667	0.667		0.5	0.5	0.667	0.833
7		1	1	1	1		1	1	1	1		1	1	0.833	1		1	1	1	1		1	1	1	1		1	1	1	1		1	1	1	1		1	1	1	0.833		0	0.5	0.5	1
8		1	1	1	1		0.833	0.833	1	1		1	1	1	1		1	1	1	1		0.833	0.833	0.833	0.833		0.833	1	1	0.833		0.833	1	0.833	1		0.5	0.833	0.833	0.833		0	0.5	0.5	1
9		1	1	1	1		1	1	1	1		1	1	1	1		1	1	1	1		1	0.833	0.833	0.833							1	1	1	1
10		1	1	1	1		1	1	1	1		1	1	1	1		1	1	1	1		1	1	1	1							1	1	1	1

## Sheet: Fig5a
Box		Control,week0	Control,week2	Control,week4	Control,week6	Control,week8	Control,week10		35.5,6d,week0	35.5,6d,week2	35.5,6d,week4	35.5,6d,week6	35.5,6d,week8	35.5,6d,week10		37.0,6d,week0	37.0,6d,week2	37.0,6d,week4	37.0,6d,week6	37.0,6d,week8	37.0,6d,week10		38.5,1d,week0	38.5,1d,week2	38.5,1d,week4	38.5,1d,week6	38.5,1d,week8	38.5,1d,week10		38.5,3d,week0	38.5,3d,week2	38.5,3d,week4	38.5,3d,week6	38.5,3d,week8	38.5,3d,week10	38.5,3d,week12	38.5,3d,week14		38.5,6d,week0	38.5,6d,week2	38.5,6d,week4	38.5,6d,week6	38.5,6d,week8	38.5,6d,week10	38.5,6d,week12
1		1	1	1	1	0.666667	0.777778		1	0.9	0.9	1	0.888889			1	1	1	1	1	1		1	1	1	1	1	0.9		1	0.8	0.9	0.7	0	0	0	0		0.7	1	0.875	0.857143	0	0	0
2		1	1	1	1	1	0.75		1	1	1	1	0.9			1	0.888889	0.888889	0.888889	0.888889	0.666667		1	1	1	1	0.875	0.875		1	0.9	0.5	0.666667	0	0	0	0		0.9	0.571429	0.8	0.333333	0	0	0
3		0.888889	1	1	1	0.875	0.875		1	0.9	1	0.888889	1			1	1	0.9	0.9	0.9	1		1	1	1	1	0.875	0.875		0.9	0.7	0.7	0.555556	0.142857	0	0	0		0.9	1	0.777778	0.625	0	0	0
4		1	0.9	1	1	1	1		1	1	0.8	1	0.888889			0.8	1	0.9	0.9	0.875	1		1	1	1	1	0.9	1		0.9	1	1	1	0	0	0	0		0.9	1	0.777778	0.625	0	0	0
5		1	1	0.9	1	0.875	0.875		1	1	1	1	0.8			1	1	1	0.9	1	0.8		1	1	1	1	0.888889	0.555556		0.6	0.625	0.666667	0.2	0	0	0	0

## Sheet: Fig 5b
Treatment	Time to death	Censor			Week	Survival control	Survival 35.5,6d	Survival 37.0,6d	Survival 38.5,3d	Survival 38.5,1d	Survival 38.5,6d
Kontroll	5	0			0	1	1	1	1	1	1
Kontroll	5	0			2	1	1	0.98	1	0.96	0.85
Kontroll	5	0			4	1	0.98	0.98	1	0.86	0.775
Kontroll	5	0			6	1	0.96	0.98	1	0.76	0.65
Kontroll	5	0			8	0.9	0.94	0.94	0.92	0.58	0.425
Kontroll	6	1			10	0.9	0.9	0.94	0.92	0.3	0.225
Kontroll	6	1			12	0.79				0.2	0.025
Kontroll	6	1			14					0.02	0
Kontroll	6	1			16					0
Kontroll	6	1
Kontroll	6	1
Kontroll	6	1
Kontroll	6	1
Kontroll	6	1
Kontroll	6	1
Kontroll	6	1
Kontroll	6	1
Kontroll	6	1
Kontroll	6	1
Kontroll	6	1
Kontroll	6	1
Kontroll	6	1
Kontroll	6	1
Kontroll	7	0
Kontroll	7	0
Kontroll	7	1
Kontroll	7	1
Kontroll	7	1
Kontroll	7	1
Kontroll	7	1
Kontroll	7	1
Kontroll	7	1
Kontroll	7	1
Kontroll	7	1
Kontroll	7	1
Kontroll	7	1
Kontroll	7	1
Kontroll	7	1
Kontroll	7	1
Kontroll	7	1
Kontroll	7	1
Kontroll	7	1
Kontroll	7	1
Kontroll	7	1
Kontroll	7	1
Kontroll	7	1
Kontroll	7	1
Kontroll	7	1
35C_6D	3	0
35C_6D	4	0
35C_6D	5	0
35C_6D	5	1
35C_6D	5	1
35C_6D	5	1
35C_6D	5	1
35C_6D	5	1
35C_6D	5	1
35C_6D	5	1
35C_6D	5	1
35C_6D	5	1
35C_6D	6	0
35C_6D	6	1
35C_6D	6	1
35C_6D	6	1
35C_6D	6	1
35C_6D	6	1
35C_6D	6	1
35C_6D	6	1
35C_6D	6	1
35C_6D	6	1
35C_6D	6	1
35C_6D	6	1
35C_6D	6	1
35C_6D	6	1
35C_6D	6	1
35C_6D	6	1
35C_6D	6	1
35C_6D	6	1
35C_6D	6	1
35C_6D	6	1
35C_6D	6	1
35C_6D	6	1
35C_6D	6	1
35C_6D	6	1
35C_6D	6	1
35C_6D	6	1
35C_6D	6	1
35C_6D	6	1
35C_6D	6	1
35C_6D	6	1
35C_6D	6	1
35C_6D	6	1
35C_6D	6	1
35C_6D	6	1
35C_6D	6	1
35C_6D	6	1
35C_6D	6	1
35C_6D	6	1
37C_6D	2	0
37C_6D	4	0
37C_6D	5	0
37C_6D	6	1
37C_6D	6	1
37C_6D	6	1
37C_6D	6	1
37C_6D	6	1
37C_6D	6	1
37C_6D	6	1
37C_6D	6	1
37C_6D	6	1
37C_6D	6	1
37C_6D	6	1
37C_6D	6	1
37C_6D	6	1
37C_6D	6	1
37C_6D	6	1
37C_6D	6	1
37C_6D	6	1
37C_6D	6	1
37C_6D	6	1
37C_6D	6	1
37C_6D	6	1
37C_6D	6	1
37C_6D	6	1
37C_6D	6	1
37C_6D	6	1
37C_6D	6	1
37C_6D	6	1
37C_6D	6	1
37C_6D	6	1
37C_6D	6	1
37C_6D	6	1
37C_6D	6	1
37C_6D	6	1
37C_6D	6	1
37C_6D	6	1
37C_6D	6	1
37C_6D	6	1
37C_6D	6	1
37C_6D	6	1
37C_6D	6	1
37C_6D	6	1
37C_6D	6	1
37C_6D	6	1
37C_6D	6	1
37C_6D	6	1
37C_6D	6	1
37C_6D	6	1
38C_1D	5	0
38C_1D	5	0
38C_1D	5	0
38C_1D	5	0
38C_1D	6	1
38C_1D	6	1
38C_1D	6	1
38C_1D	6	1
38C_1D	6	1
38C_1D	6	1
38C_1D	6	1
38C_1D	6	1
38C_1D	6	1
38C_1D	6	1
38C_1D	6	1
38C_1D	6	1
38C_1D	6	1
38C_1D	6	1
38C_1D	6	1
38C_1D	6	1
38C_1D	6	1
38C_1D	6	1
38C_1D	6	1
38C_1D	6	1
38C_1D	6	1
38C_1D	6	1
38C_1D	6	1
38C_1D	6	1
38C_1D	6	1
38C_1D	6	1
38C_1D	6	1
38C_1D	6	1
38C_1D	6	1
38C_1D	6	1
38C_1D	6	1
38C_1D	6	1
38C_1D	6	1
38C_1D	6	1
38C_1D	6	1
38C_1D	6	1
38C_1D	6	1
38C_1D	6	1
38C_1D	6	1
38C_1D	6	1
38C_1D	6	1
38C_1D	6	1
38C_1D	6	1
38C_1D	6	1
38C_1D	6	1
38C_1D	6	1
38C_3D	2	0
38C_3D	2	0
38C_3D	3	0
38C_3D	3	0
38C_3D	3	0
38C_3D	3	0
38C_3D	3	0
38C_3D	4	0
38C_3D	4	0
38C_3D	4	0
38C_3D	4	0
38C_3D	4	0
38C_3D	5	0
38C_3D	5	0
38C_3D	5	0
38C_3D	5	0
38C_3D	5	0
38C_3D	5	0
38C_3D	5	0
38C_3D	5	0
38C_3D	5	0
38C_3D	6	0
38C_3D	6	0
38C_3D	6	0
38C_3D	6	0
38C_3D	6	0
38C_3D	6	0
38C_3D	6	0
38C_3D	6	0
38C_3D	6	0
38C_3D	6	0
38C_3D	6	0
38C_3D	6	0
38C_3D	6	0
38C_3D	6	0
38C_3D	7	0
38C_3D	7	0
38C_3D	7	0
38C_3D	7	0
38C_3D	7	0
38C_3D	8	0
38C_3D	8	0
38C_3D	8	0
38C_3D	8	0
38C_3D	8	0
38C_3D	8	0
38C_3D	8	0
38C_3D	8	0
38C_3D	8	0
38C_3D	9	0
38C_6D	2	0
38C_6D	2	0
38C_6D	2	0
38C_6D	2	0
38C_6D	2	0
38C_6D	2	0
38C_6D	3	0
38C_6D	3	0
38C_6D	3	0
38C_6D	4	0
38C_6D	4	0
38C_6D	4	0
38C_6D	4	0
38C_6D	4	0
38C_6D	5	0
38C_6D	5	0
38C_6D	5	0
38C_6D	5	0
38C_6D	5	0
38C_6D	5	0
38C_6D	5	0
38C_6D	5	0
38C_6D	5	0
38C_6D	6	0
38C_6D	6	0
38C_6D	6	0
38C_6D	6	0
38C_6D	6	0
38C_6D	6	0
38C_6D	6	0
38C_6D	6	0
38C_6D	7	0
38C_6D	7	0
38C_6D	7	0
38C_6D	7	0
38C_6D	7	0
38C_6D	7	0
38C_6D	7	0
38C_6D	7	0
38C_6D	8	0

## Sheet: Fig6
Box	Control	35.5,6d	37.0,6d	38.5,1d	38.5,3d	38.5,6d
1	0.55	0.7	0.675	0.7	0.175	0.025
2	0.611111	0.675	0.575	0.75	0.075	0.075
3	0.583333	0.65	0.675	0.575	0.125	0.075
4	0.7	0.725	0.575	0.725	0.05	0.175
5	0.625	0.725	0.7	0.575	0.025	0.0875

## Sheet: Fig7
Box	22C	34.0,3d	34.0,6d	35.5,3d	35.5,6d	37.0,3d	37.0,6d
1	1	1	1	0.9375	0.833333	0	0
2	1	1	1	0.7	1	0	0
3	0.818182	0	1	1	0.75	0.0714286	0.142857
4	1	1	0.833333	0.666667	0.75	0	0
5	1	1	1	0.875	0.571429	0	0
6	0.923077	1	0.818182	0.5	0.875	0	0
7	0.833333	1	0.666667	0.714286	0	0	0
8	1	0.75	1	0.909091	0.875	0	0
9	0.2	1	0.75	0.125	0.625	0	0
10		1		0.6	0.727273	0	0
11		1				0	0
12		1
